# Supplementary material for: OpenSim–Umberger-Based Metabolic Power Stratification During the Sit-to-Walk Transition Using Interpretable Ensemble Learning
Source: Bioengineering (Basel). 2026 Jul 3;13(7):774. doi: 10.3390/bioengineering13070774 (PMC13405875; doi:10.3390/bioengineering13070774)
Supplement: Supplementary file 1 [file bioengineering-13-00774-s001.zip]

Archive with 1 entries (1 files):
- bioengineering-4356556-supplementary.pdf
